# Supplementary material for: Loss of Dab1 Alters Expression Patterns of Endocytic and Signaling Molecules During Embryonic Lung Development in Mice
Source: Life (Basel). 2025 Sep 3;15(9):1395. doi: 10.3390/life15091395 (PMC12471013; doi:10.3390/life15091395)
Supplement: Supplementary file 1 [file life-15-01395-s001.zip]

Archive with 1 entries (1 files):
- life-3824172-supplementary.pdf
